# Supplementary material for: Effect of the mining pipeline on habitat quality and the diversity of semiaquatic bug communities (Heteroptera: Gerromorpha) in streams of the eastern Amazon
Source: Environ Monit Assess. 2026 Mar 5;198(3):276. doi: 10.1007/s10661-026-15086-7 (PMC12960337; doi:10.1007/s10661-026-15086-7)
Supplement: Supplementary file 2 — (XLSX 11.9 KB) [file 10661_2026_15086_MOESM2_ESM.xlsx]

## Sheet: Planilha1
Effect of the mining pipeline on habitat quality and the diversity of semi-aquatic bug communities (Heteroptera: Gerromorpha) in streams of the Eastern Amazon
	Lucas Nogueira Laurindo1, Beatriz Luz-Silva*1,2, Fábio Santos-Silva1,2, Ingrid Reis Campos3, Joás Silva Brito1, Karina Dias da Silva1, Bethânia Oliveira de Resende1,2, Gabrielly Silva Melo1,4, Alana Patricia Meguy Guterres7, Erlane José Cunha6, Thaisa Sala Michelan1,5, Luciano Fogaça de Assis Montag1,2, Leandro Juen1,2
	1 Laboratório de Ecologia e Conservação (LABECO), Instituto de Ciências Biológicas (ICB), Universidade Federal do Pará, UFPA, Belém, Pará, Brazil. 2 Programa de Pós-Graduação em Ecologia PPGECO, Instituto de Ciências Biológicas, Universidade Federal do Pará, UFPA, Belém, Pará, Brazil. 3 School of Environmental Science, Simon Fraser University, Burnaby, British Columbia, Canada 4 Programa de Pós-G…
Family	Taxa	N	Pipeline	Control
	Brachymetra lata	163	83	80
	Cylindrostethus palmaris	184	129	55						Suplemmentary Material 2 Abundance of individuals collected for families and species across treatments
	Euvelia discala	10	0	10
	Euvelia lata	96	35	61
	Limnogonus recurvus	12	11	1
	Microvelia cf. belterrensis	3	0	3
	Microvelia cf. hormiga	2	2	0
	Microvelia sp. nov. 6	7	4	3
	Microvelia hambletoni	22	21	1
	Microvelia cf. venustatis	1	1	0
	Neogerris celeris	7	7	0
	Neogerris lotus	14	3	11
	Neogerris magnus	15	6	9
	Neogerris sp.	1	1	0
	Neogerris visendus	1	1	0
	Tachygerris adamsoni	8	5	3
	Tachygerris celosis	4	1	3
	Tachygerris opacus	3	2	1
Mesoveliidae
	Mesovelia amoena	3	2	1
Vellidae
	Callivelia conata	1	1	0
	Paravelia bullialata	20	1	19
	Platyvelia brachialis	1	1	0
	Rhagovelia cf. zecai	22	22	0
	Rhagovelia brunae	404	213	191
	Rhagovelia elegans	837	346	491
	Rhagovelia evidis	236	141	95
	Rhagovelia hambletoni	7	7	0
	Rhagovelia humboldti	2	1	1
	Rhagovelia jubata	55	55	0
	Stridulivelia alia	80	4	76
	Stridulivelia ayachuco	1	1	0
	Stridulivelia tersa	45	4	41
	Stridulivelia transversa	13	0	13
	Stridulivelia strigosa	78	6	72
Total		2358
